# Supplementary material for: Heterogeneous evolutionary rates of Pi2/9 homologs in rice
Source: BMC Genet. 2012 Aug 19;13:73. doi: 10.1186/1471-2156-13-73 (PMC3492116; doi:10.1186/1471-2156-13-73)
Supplement: Additional file 3 — Table S1. The distribution of Pi2/9 homologs corresponding to Figure 1. The gene copy number variations of Pi2/9 homologs were found in subfamilies. Subfamilies 1–10 referred to corresponding phylogenetic tree in Figure 1, which was derived from all Pi2/9 homologs in completely and partially sequenced Pi2/9 locus. Table S2 as XLS Sequences of oligonucleotide primers used in PCR amplification. Locus-specific primers were designed based on conserved sites of the consensus NBS domain to investigate Pi2/9 homolog variation in four cultivars, Q2436, Tadukan, GM2 and Tetep. (XLS 30 kb) [file 1471-2156-13-73-S3.xls]

## Sheet: Sheet1
Table S1 The distribution of Pi2/9 homologs corresponding to Figure S1
Species	Subfamily1	Subfamily2	Subfamily3	Subfamily4	Subfamily5	Subfamily6	Subfamily7	Subfamily8	Subfamily9	Subfamily10
75-1-127	2	1	1	3	1	0	0	0	1	0
C101A51	3	1	1	2	0	0	0	0	1	0
Nip	2	1	1	1	0	0	0	0	1	0
PA64	2	1	1	0	0	0	0	0	1	0
GLA4	1	1	1	0	0	0	0	0	1	0
NK58	1	1	1	1	0	1	0	0	1	0
IR24	2	1	1	0	0	0	0	0	1	0
SH527	2	1	1	0	0	0	0	0	1	0
O. officinalis-CC	1	1	1	1	1	0	1	0	0	0
O. minuta-CC	2	0	0	4	0	0	1	0	0	0
O. minuta-BB	1	1	0	0	0	0	0	0	0	0
O. punctata-BB	1	1	0	0	0	0	1	1	0	0
O. nivara-AA	1	0	1	0	0	0	0	0	0	0
O.alta-CCDD	0	0	0	0	1	0	0	0	0	0
O. coarctatad-HHKK	1	0	0	0	1	0	0	0	0	0
O. glaberrimab-AA	0	0	0	0	1	0	0	0	0	0
O. granulata-GG	0	0	0	0	0	0	0	0	1	0
O. ridleyi-HHJJ	1	0	0	0	0	0	1	0	1	1
O. rufipogon-AA	0	1	5	0	2	0	0	0	1	0
Q2436	4	0	0	3	0	0	0	0	0	0
GM2	5	1	0	2	0	0	0	0	0	0
Tetep	4	1	1	0	0	0	0	0	0	0
Tadukan	5	1	1	0	0	0	0	0	0	0
MH63	2	1	1	0	0	1	0	0	1	0
93-11	1	1	1	0	0	1	0	0	1	0
Total	1.76	0.68	0.76	0.68	0.28	0.04	0.16	0.04	0.52	0.04
	±1.45	±0.48	±1.01	±1.18	±0.54	±0.02	±0.37	±0.02	±0.51	±0.02
Subfamilies 1-10 referred to corresponding phylogenetic tree in Figure S1
Table S2 Sequences of oligonucleotide primers used in PCR amplification
Forward primer	Sequence 5’-3’			Reverse primer	Sequence 5’-3’
F1	ATGGGTGGWTTAGGCAAGAC			R1	GSTCTAACAAACCCYTCTGC
F2	TTCACAGGAWKGARCTACTSAA			R2	TTRATYTCAAAATCCTCAGG
F3	TCACAGGATTGAGCTACTCAA			R3	WAGGGTCACCATYCTCCTCA
W =A/T; S=C/G; K= T/G; Y=C/T; R=A/G
